# Supplementary material for: A Set of Proximal Regulatory Elements Contribute to the Transcriptional Activity of the Human Lipoprotein Lipase Promoter
Source: Curr Issues Mol Biol. 2024 Nov 18;46(11):13209–22. doi: 10.3390/cimb46110788 (PMC11592473; doi:10.3390/cimb46110788)
Supplement: Supplementary file 1 [file cimb-46-00788-s001.zip]

Archive with 1 entries (1 files):
- cimb-3321494-supplementary.pdf
